# Supplementary material for: Testing the drivers of environmental persistence in bacterial pathogens
Source: Microbiology (Reading). 2026 Jun 8;172(6):001713. doi: 10.1099/mic.0.001713 (PMC13245882; doi:10.1099/mic.0.001713)
Supplement: Supplementary Material 2. [file mic-172-01713-s002.xlsx]

## Sheet: Tests for random effects
Analysis of deviance tests for the inclusion of "species" as a random effect, with or without phylogenetic correlations
Complete data set (n=374)						Subset with temperature (n=313)					Subset with humidity (n=274)
Model	loglik	Chisq	Df	P(>|Chi|)		loglik	Chisq	Df	P(>|Chi|)		loglik	Chisq	Df	P(>|Chi|)
A	-1292.7					-1119.2					-912.74
B	-1239.3	106.77	1	<0.0001	***	-1060.9	116.54	1	<0.0001	***	-868.7	88.081	1	<0.0001	***
C	-1243.8	8.9189	0	<0.0001	***	-1065.6	9.4264	0	<0.0001	***	-874.19	10.973	0	<0.0001	***
Model A. No species effect
Model B. Species as a random effect without phylogenetic correlations
Model C. Species as a random effect with phylogenetic correlations

## Sheet: Model adequacy tests
Tests of the proportional hazards assumptions, i.e., the time-independence of the residuals of fitting mortality probabilities to each explanatory variable
Complete data set (Model B: Species as a random effect without phylogenetic correlations
	Complete data set (n=374)				Subset with temperature (n=313)				Subset with humidity (n=274)
Explanatory variable	chisq	df	P value		chisq	df	P value		chisq	df	P value
Cell wall (gram +ve vs. -ve)	8.824	1	0.00297	**	3.7609	1	0.052		0.282	1	0.59569
Transmission (indirect vs. direct)	2.773	1	0.09587		2.4862	1	0.115		4.239	1	0.03951
Lifestyle (Opportunistic vs. obligate)	0.577	1	0.44761		0.0438	1	0.834		0.766	1	0.38132
Generation (hours)	1.232	1	0.26698		1.6431	1	0.2		1.557	1	0.21205
Surface (organic vs. inorganic)	11.493	1	0.0007	***	25.5822	1	4.2e-07	***	13.649	1	0.00022	***
Temperature (C)	-	-	-		27.2993	1	1.7e-07	***	23.815	1	1.1e-06	***
Humidity (%)	-	-	-		-	-	-		2.902	1	0.08849
Inorganic surfaces only (Species as a random effect without phylogenetic correlations)
	Complete data set (n=238)				Subset with temperature (n=193)				Subset with humidity (n=176)
Explanatory variable	chisq	df	P value		chisq	df	P value		chisq	df	P value
Cell wall (gram +ve vs. -ve)	2.398	1	0.12		1.711	1	0.19		1.196	1	0.274
Transmission (indirect vs. direct)	1.374	1	0.24		2.022	1	0.16		4.039	1	0.044	*
Lifestyle (Opportunistic vs. obligate)	1.467	1	0.23		0.272	1	0.6		0.189	1	0.664
Generation (hours)	0.728	1	0.39		1.956	1	0.16		0.66	1	0.416
Temperature (C)	-	-	-		30.242	1	3.8e-08	***	3.081	1	0.079
Humidity (%)	-	-	-		-	-	-		1.987	1	0.159
Organic surfaces only (Species as a random effect without phylogenetic correlations)
	Complete data set (n=136)				Subset with temperature (n=120)				Subset with humidity (n=98)
Cell wall (gram +ve vs. -ve)	14.337	1	0.00015	***	0.233	1	0.629		0.263	1	0.608
Transmission (indirect vs. direct)	0.505	1	0.47716		1.015	1	0.314		1.799	1	0.18
Lifestyle (Opportunistic vs. obligate)	1.282	1	0.25759		1.914	1	0.167		0.661	1	0.416
Generation (hours)	0.316	1	0.57392		0.099	1	0.753		0.926	1	0.336
Temperature (C)	-	-	-		6.204	1	0.013	*	0.64	1	0.424
Humidity (%)	-	-	-		-	-	-		2.207	1	0.137
Gram negative species only (Species as a random effect without phylogenetic correlations)
	Complete data set (n=205)				Subset with temperature (n=167)				Subset with humidity (n=142)
Explanatory variable	chisq	df	P value		chisq	df	P value		chisq	df	P value
Transmission (indirect)	8.585	1	0.00339	**	7.533	1	0.0061	**	3.603	1	0.058
Lifestyle (Opportunistic)	0.717	1	0.39723		0.281	1	0.596		0.3185	1	0.573
Generation (hours)	8.727	1	0.00314	**	5.403	1	0.0201	*	1.3757	1	0.241
Surface (organic)	0.705	1	0.40118		6.16	1	0.0131	*	1.2844	1	0.257
Temperature (C)	-	-	-		20.4	1	6.3e-06	***	0.0467	1	0.829
Humidity (%)	-	-	-		-	-	-		3.9244	1	0.048
Gram positive species only (Species as a random effect without phylogenetic correlations)
	Complete data set (n=169)				Subset with temperature (n=146)				Subset with humidity (n=132)
Explanatory variable	chisq	df	P value		chisq	df	P value		chisq	df	P value
Transmission (indirect)	5.445	1	0.0196	*	7.533	1	0.0061	**	Insufficient variation in predictors
Lifestyle (Opportunistic)	7.781	1	0.0053	**	0.281	1	0.596
Generation (hours)	0.949	1	0.3301		5.403	1	0.0201	*
Surface (organic)	4.491	1	0.0341	*	6.16	1	0.0131	*
Temperature (C)	-	-	-		20.4	1	6.3e-06	***
Humidity (%)	-	-	-		-	-	-

## Sheet: Best-fit coefficients
Best-fit coefficients from Cox proportional hazards models
Complete data set (Model B: Species as a random effect without phylogenetic correlations
	Complete data set (n=374)						Subset with temperature (n=313)						Subset with humidity (n=274)
Explanatory variable	Estimate	Exp(estimate)	Std. Err. (estimate)	z	P value		Estimate	Exp(estimate)	Std. Err. (estimate)	z	P value		Estimate	Exp(estimate)	Std. Err. (estimate)	z	P value
Cell wall (gram +ve)	-2.18837	0.112099	0.551081	-3.97	7.2e-05	***	-2.69296	0.06768	0.619374	-4.35	1.37e-05	***	-1.8751	0.15334	0.676574	-2.77	0.00558	**
Transmission (indirect)	-0.609735	0.543495	0.704368	-0.87	0.39		-0.989105	0.37191	0.789128	-1.25	0.21		-3.439	0.0320967	1.0462	-3.29	0.00101	**
Lifestyle (Opportunistic)	-0.289587	0.748573	0.707411	-0.41	0.68		0.13071	1.13964	0.797373	0.16	0.87		3.23981	25.5289	1.24267	2.61	0.00913	**
Generation (hours)	0.00364929	1.00366	0.0160315	0.23	0.82		0.006367	1.00639	0.017782	0.36	0.72		0.0946657	1.09929	0.0645645	1.47	0.14259
Surface (organic)	0.859502	2.36199	0.145616	5.9	3.6e-09	***	1.03104	2.80398	0.167198	6.17	6.98e-10	***	1.11623	3.05331	0.178006	6.27	3.59e-10	***
Temperature (C)	-	-	-	-	-		0.042274	1.04318	0.025396	1.66	0.096		-0.0965925	0.907926	0.0372309	-2.59	0.00948	**
Humidity (%)	-	-	-	-	-		-	-	-	-	-		0.0004762	1.00048	0.0079543	0.06	0.95226
Complete data set (Model C: Species as a random effect with phylogenetic correlations
	Complete data set (n=374)						Subset with temperature (n=313)						Subset with humidity (n=274)
Explanatory variable	Estimate	Exp(estimate)	Std. Err. (estimate)	z	P value		Estimate	Exp(estimate)	Std. Err. (estimate)	z	P value		Estimate	Exp(estimate)	Std. Err. (estimate)	z	P value
Cell wall (gram +ve)	-2.12787	0.119091	0.308242	-6.9	5.1e-12	***	-2.66841	0.06936	0.38758	-6.88	5.79e-12	***	-1.85442	0.156543	0.45442	-4.08	4.49e-05	***
Transmission (indirect)	-0.134085	0.874516	0.530971	-0.25	0.8		-0.03045	0.97001	0.63747	-0.05	0.9619		-1.71847	0.17934	0.729366	-2.36	0.01847	*
Lifestyle (Opportunistic)	0.16059	1.1742	0.557258	0.29	0.77		-0.07368	0.92897	0.66577	-0.11	0.9119		1.59858	4.94603	0.941251	1.7	0.08944
Generation (hours)	0.0132336	1.01332	0.0138467	0.96	0.34		0.01533	1.01545	0.01745	0.88	0.3798		0.080719	1.08407	0.040771	1.98	0.04773	*
Surface (organic)	0.77606	2.1729	0.144569	5.37	8e-08	***	0.95446	2.59728	0.165	5.78	7.26e-09	***	1.12727	3.08721	0.179236	6.29	3.19e-10	***
Temperature (C)	-	-	-	-	-		0.04658	1.04769	0.02239	2.08	0.0375	*	-0.094091	0.9102	0.036148	-2.6	0.00924	**
Humidity (%)	-	-	-	-	-		-	-	-	-	-		0.002877	1.00288	0.007668	0.38	0.70756
Complete data set with a combined "study/species" random effect, to partially control for heterogeneity between publications.
	Complete data set (n=374)						Subset with temperature (n=313)						Subset with humidity (n=274)
Explanatory variable	Estimate	Exp(estimate)	Std. Err. (estimate)	z	P value		Estimate	Exp(estimate)	Std. Err. (estimate)	z	P value		Estimate	Exp(estimate)	Std. Err. (estimate)	z	P value
Cell wall (gram +ve)	-2.0512	0.12858	0.628128	-3.27	0.0011	**	-3.31379	0.0363781	0.915418	-3.62	0.00029	***	-2.21405	0.109258	0.409726	-5.4	6.5e-08	***
Transmission (indirect)	-2.07956	0.124985	1.06309	-1.96	0.05		-2.56256	0.0771068	1.30507	-1.96	0.05		-2.91901	0.0539869	0.775676	-3.76	0.00017	**
Lifestyle (Opportunistic)	0.983691	2.67431	0.966475	1.02	0.31		1.3713	3.94046	1.32845	1.03	0.3		3.11923	22.629	0.891015	3.5	0.00046	**
Generation (hours)	0.0075845	1.00761	0.0246278	0.31	0.76		0.00777225	1.0078	0.0311993	0.25	0.8		0.108689	1.11482	0.0508503	2.14	0.033	*
Surface (organic)	1.14941	3.15632	0.169319	6.79	1.1e-11	***	1.34148	3.82468	0.184431	7.27	3.5e-13	***	1.25604	3.51148	0.184374	6.81	9.6e-12	***
Temperature (C)	-	-	-	-	-		0.0117377	1.01181	0.0270774	0.43	0.66		-0.0808303	0.92235	0.0426462	-1.9	0.058
Humidity (%)	-	-	-	-	-		-	-	-	-	-		0.0151742	1.01529	0.00871074	1.74	0.082
Inorganic surfaces only (Species as a random effect without phylogenetic correlations)
	Complete data set (n=238)						Subset with temperature (n=193)						Subset with humidity (n=176)
Explanatory variable	Estimate	Exp(estimate)	Std. Err. (estimate)	z	P value		Estimate	Exp(estimate)	Std. Err. (estimate)	z	P value		Estimate	Exp(estimate)	Std. Err. (estimate)	z	P value
Cell wall (gram +ve)	-2.33707	0.0966099	0.652887	-3.58	0.00034	***	-2.97804	0.0508923	0.746941	-3.99	6.7e-05	***	-2.58807	0.0751648	0.987343	-2.62	0.0088	**
Transmission (indirect)	-0.951136	0.386302	0.809652	-1.17	0.24		-1.44907	0.234788	0.918197	-1.58	0.11		-4.25428	0.0142033	1.36345	-3.12	0.0018	**
Lifestyle (Opportunistic)	-0.328832	0.719764	0.81995	-0.4	0.69		-0.0263902	0.973955	0.933089	-0.03	0.98		3.80101	44.7462	1.67542	2.27	0.023
Generation (hours)	0.00121911	1.00122	0.0181397	0.07	0.95		-0.000444487	0.999556	0.0206183	-0.02	0.98		0.100955	1.10623	0.0851197	1.19	0.24
Temperature (C)	-	-	-	-	-		0.0170408	1.01719	0.0361866	0.47	0.64		-0.174375	0.839981	0.0355276	-4.91	9.2e-07	***
Humidity (%)	-	-	-	-	-		-	-	-	-	-		0.0074694	1.0075	0.0100825	0.74	0.46
Organic surfaces only (Species as a random effect without phylogenetic correlations)
	Complete data set (n=136)						Subset with temperature (n=120)						Subset with humidity (n=98)
Explanatory variable	Estimate	Exp(estimate)	Std. Err. (estimate)	z	P value		Estimate	Exp(estimate)	Std. Err. (estimate)	z	P value		Estimate	Exp(estimate)	Std. Err. (estimate)	z	P value
Cell wall (gram +ve)	-2.47692	0.0840017	0.712379	-3.48	0.00051	***	-4.09224	0.0167018	0.660133	-6.2	5.7e-10	**	-2.8481	0.0579543	0.821624	-3.47	0.00053	***
Transmission (indirect)	0.00565241	1.00567	0.949677	0.01	1		1.26034	3.52662	0.860331	1.46	0.14		-1.2594	0.283824	1.29451	-0.97	0.33
Lifestyle (Opportunistic)	-0.678189	0.507535	0.923016	-0.73	0.46		-1.66597	0.189007	0.870494	-1.91	0.056		-1.57645	0.206708	1.97314	-0.8	0.42
Generation (hours)	0.00200655	1.00201	0.0205402	0.1	0.92		-0.00121829	0.998782	0.0181703	-0.07	0.95		-0.440323	0.643829	0.494676	-0.89	0.37
Temperature (C)	-	-	-	-	-		0.0789858	1.08219	0.0370706	2.13	0.033		0.370119	1.44791	0.105613	3.5	0.00046	***
Humidity (%)	-	-	-	-	-		-	-	-	-	-		-0.00080684	0.999193	0.0120165	-0.07	0.95
Gram negative species only (Species as a random effect without phylogenetic correlations)
	Complete data set (n=205)						Subset with temperature (n=167)						Subset with humidity (n=142)
Explanatory variable	Estimate	Exp(estimate)	Std. Err. (estimate)	z	P value		Estimate	Exp(estimate)	Std. Err. (estimate)	z	P value		Estimate	Exp(estimate)	Std. Err. (estimate)	z	P value
Transmission (indirect)	-0.28785	0.749874	0.839279	-0.34	0.73		-0.680063	0.506585	0.949745	-0.72	0.47		-3.4415	0.0320167	1.94018	-1.77	0.076
Lifestyle (Opportunistic)	-0.91084	0.402186	0.787419	-1.16	0.25		-0.73609	0.478983	0.892273	-0.82	0.41		4.44122	84.8785	2.05966	2.16	0.031	*
Generation (hours)	0.000666833	1.00067	0.0166905	0.04	0.97		0.00198802	1.00199	0.0186106	0.11	0.91		0.166559	1.18123	0.10498	1.59	0.11
Surface (organic)	0.470274	1.60043	0.191059	2.46	0.014	*	0.40199	1.4948	0.221566	1.81	0.07		0.635091	1.88719	0.24375	2.61	0.0092	**
Temperature (C)	-	-	-	-	-		0.0118367	1.01191	0.0284851	0.42	0.68		-0.190732	0.826354	0.0322415	-5.92	3.3e-09	***
Humidity (%)	-	-	-	-	-		-	-	-	-	-		-0.0271152	0.973249	0.0115306	-2.35	0.019	*
Gram positive species only (Species as a random effect without phylogenetic correlations)
	Complete data set (n=169)						Subset with temperature (n=146)						Subset with humidity (n=132)
Explanatory variable	Estimate	Exp(estimate)	Std. Err. (estimate)	z	P value		Estimate	Exp(estimate)	Std. Err. (estimate)	z	P value		Estimate	Exp(estimate)	Std. Err. (estimate)	z	P value
Transmission (indirect)	-2.49959	0.0821183	1.106	-2.26	0.024	*	-3.31728	0.0362515	1.27056	-2.61	0.009	**	Insufficient variation in predictors
Lifestyle (Opportunistic)	3.42419	30.6977	1.47377	2.32	0.02	*	4.07911	59.093	1.70159	2.4	0.017	*
Generation (hours)	0.0406118	1.04145	0.0844385	0.48	0.63		-0.0558699	0.945662	0.105172	-0.53	0.6
Surface (organic)	1.49252	4.44827	0.245444	6.08	1.2e-09	***	2.0964	8.13684	0.302858	6.92	4.5e-12	***
Temperature (C)	-	-	-	-	-		0.196635	1.2173	0.0728357	2.7	0.0069	**
Humidity (%)	-	-	-	-	-		-	-	-	-	-
2c.O Species as a random effect with phylogenetic correlations
Explanatory variable	Estimate	Exp(estimate)	Std. Err. (estimate)	z	P value
Cell wall (gram +ve)	-3.50747	0.029973	0.563884	-6.22	4.97e-10	***
Transmission (indirect)	1.79573	6.02387	0.873562	2.06	0.0398	*
Lifestyle (Opportunistic)	-1.21826	0.295745	0.896503	-1.36	0.1742
Generation (hours)	0.003828	1.00384	0.02467	0.16	0.8767
Humidity (%)	-0.013581	0.98651	0.011867	-1.14	0.2524
Temperature (C)	0.078657	1.08183	0.032259	2.44	0.0148	*
1.N Complete data set for gram positive bacteria only (n=162)
1a.O No species effect
Explanatory variable	Estimate	Exp(estimate)	Std. Err. (estimate)	z	P value
Cell wall (gram +ve)
Transmission (indirect)
Lifestyle (Opportunistic)
Generation (hours)
1b.O Species as a random effect without phylogenetic correlations
Explanatory variable	Estimate	Exp(estimate)	Std. Err. (estimate)	z	P value
Cell wall (gram +ve)
Transmission (indirect)
Lifestyle (Opportunistic)
Generation (hours)
1c.O Species as a random effect with phylogenetic correlations
Explanatory variable	Estimate	Exp(estimate)	Std. Err. (estimate)	z	P value
Cell wall (gram +ve)
Transmission (indirect)
Lifestyle (Opportunistic)
Generation (hours)
2.P Subset of data with humidity and temperature measurements for gram positive bacteria only (n=)
2a.O No species effect
Explanatory variable	Estimate	Exp(estimate)	Std. Err. (estimate)	z	P value
Cell wall (gram +ve)	-2.34236	0.0961009	0.286349	-8.18	2.84e-16	***
Transmission (indirect)	0.392486	1.48066	0.56662	0.693	0.489
Lifestyle (Opportunistic)	-0.548292	0.577936	0.608028	-0.902	0.367
Generation (hours)	-0.0001141	0.999886	0.0145134	-0.008	0.994
Humidity (%)	0.0060663	1.00608	0.0113631	0.534	0.593
Temperature (C)	0.0230189	1.02329	0.0249873	0.921	0.357
2b.O Species as a random effect without phylogenetic correlations for inorganic surfaces only
Explanatory variable	Estimate	Exp(estimate)	Std. Err. (estimate)	z	P value
Cell wall (gram +ve)	-4.229	0.014567	0.683282	-6.19	6.05e-10	***
Transmission (indirect)	1.3141	3.7214	0.8744	1.5	0.1329
Lifestyle (Opportunistic)	-1.67974	0.186422	0.883514	-1.9	0.0573
Generation (hours)	-0.001539	0.998462	0.018427	-0.08	0.9334
Humidity (%)	-0.014689	0.985419	0.012008	-1.22	0.2212
Temperature (C)	0.07687	1.0799	0.036061	2.13	0.033	*
2c.O Species as a random effect with phylogenetic correlations
Explanatory variable	Estimate	Exp(estimate)	Std. Err. (estimate)	z	P value
Cell wall (gram +ve)	-3.50747	0.029973	0.563884	-6.22	4.97e-10	***
Transmission (indirect)	1.79573	6.02387	0.873562	2.06	0.0398	*
Lifestyle (Opportunistic)	-1.21826	0.295745	0.896503	-1.36	0.1742
Generation (hours)	0.003828	1.00384	0.02467	0.16	0.8767
Humidity (%)	-0.013581	0.98651	0.011867	-1.14	0.2524
Temperature (C)	0.078657	1.08183	0.032259	2.44	0.0148	*
